# Supplementary material for: Deep Brain Stimulation for VPS16 ‐Related Dystonia: A Multicenter Study
Source: Ann Neurol. 2025 Jun 20;98(4):711–25. doi: 10.1002/ana.27290 (PMC12542321; doi:10.1002/ana.27290)
Supplement: Supplementary file 3 — Table S1. [file ANA-98-711-s004.xlsx]

## Sheet: Baseline
Supplementary Table 1
	Basic characteristics at baseline before DBS									Distribution of dystonia before DBS (0-no; 1-yes)														Neuropsychiatric symptomps before DBS (0-no; 1-yes)					Before DBS		Treatment						DBS
Patient no.	Ancestry/ Ethnicity	cDNA variant	p number	Gender (0-man; 1-woman)	Age at last examination (years)	Age of onset (years)	Age at DBS implantation (years)	Disease duration at DBS (years)	Site of onset/ Initial symptoms	Face	Neck	Larynx	Pharynx	Tongue	Jaw	Trunk	Right arm	Left arm	Right leg	Left leg	Body distribution (G-generalised, S-segmental, F-focal dystonia)	Fixed skeletal deformities (0-no; 1-yes)	Spasticity (0-no; 1-yes)	Intelectual disability	Anxiety	Depression	Emotional lability	Epileptic seizures in history (0-no; 1-yes)	Burke Fahn Marsden Disability Rating subscale	Burke Fahn Marsden Movement Rating subscale	L-dopa responsiveness (0-no; 1-yes)	BoNT responsiveness (0-no; 1-yes)	Other symptomatic therapy responsiveness (0-no; 1-yes)	Specify	Other movement disorder (0-no; 1-yes, specify)	Other comorbidities (0-no; 1-yes, specify)	DBS hardware	Placement (Unilateral/Bilateral)	Stimulation area	Post surgery images for evaluation (0-no; 1-yes)	Surgical complications of DBS (0-no; 1-yes, specify)	DBS lead localizations and e-field modelling (0-excluded; 1- included)
1	British	c.559C>T	p.Arg187Ter	0	46	16	33	17	Neck	0	1	1	0	0	0	1	1	1	1	1	G	0	0	0	1	1	0	0	8	49	not attempted	partial	partial	trihexyphenidyl	0	0	Medtronic Activa PC	Bilateral	GPi	1	0	1
2	British	c.1A>G	p.Met1Val	0	54	21	48	27	Neck, larynx	1	1	1	0	0	0	1	1	1	0	0	G	0	0	0	1	0	0	0	4	21	0	partial	0	clonazepam, benzhexol, tetrabenazine, propranolol	0	0	Medtronic Activa PC	Bilateral	GPi	1	0	1
3	British	c.1A>G	p.Met1Val	0	41	8	24	16	NA	1	1	1	1	0	0	1	1	1	1	1	G	0	0	0	1	1	1	0	7	63	not attempted	1	NA		0	0	Medtronic Activa PC	Bilateral	GPi	1	0	1
4	British	c.1903C>T	p.Arg635Ter	1	70	33	57	24	Neck	1	1	1	0	0	0	0	0	0	0	0	S	0	0	0	0	0	0	0	1	16	not attempted	partial	not attempted		0	0	Medtronic Activa RC	Bilateral	GPi	1	0	1
5	German	c.1189A>G	p.K397E*	1	56	8	42	34	ULs, LLs	1	1	1	0	1	0	1	1	1	1	1	G	1	1	0	0	0	1	0	15	89	0	1	1	trihexyphenidyl up to 45 mg, tetrabenazine, pimozid	0	1, coxa valga antetorta, carpal tunnel syndrome	Medtronic Kinetra, then Activa PC	Bilateral	GPi	1	0	1
6	German	c.1903C>T	p.Arg635Ter	0	46	33	44	11	Right UL	0	1	0	0	0	0	0	1	0	0	0	S	0	0	0	0	1	0	0	2	14	0	temporarily	0	trihexyphenidyl	0	0	Boston Scientific Gevia, Boston Scientific Cartesia leads	Bilateral	GPi	1	0	1
7	Slovak	c.559C>T	p.Arg187*	0	26	15	20	5	Neck, trunk	0	1	0	0	0	0	1	1	0	0	0	G	0	0	0	1	0	0	0	7	24	0	1	not attempted		0	0	Medtronic Activa RC	Bilateral	GPi	1	0	1
8	Slovak	c.559C>T	p.Arg187*	0	60	30	59	29	LLs	1	1	1	1	1	1	1	1	1	1	1	G	1	0	1	1	1	1	0	11	57	not attempted	partial	not attempted		0	vertberogenic problem, cervical spine surgery with stabilization C5/6, hepatosplenomegaly, makroglosia, faryngolaryngitis chronica, hypertension, ventilation disorder, nefrolithiasis, benign prostatic hyperplasia, divertikulosis, antiHbSAg pozit	Medtronic Activa RC	Bilateral	GPi	1	0	1
9	Slovak	c.559C>T	p.Arg187*	0	29	16	28	12	Neck, larynx then right UL	0	1	1	1	1	1	1	1	1	0	0	G	0	0	0	1	0	1	1	10	24.5	0	0	not attempted		0	0	Boston Scientific Gevia, directional leads	Bilateral	GPi	1	0	1
10	Italian	c.1903C>T	p.Arg635*	0	33	6	15	9	UL	1	1	1	1	1	1	1	1	1	1	1	G	1	1	1	1	0	0	1	19	60.5	0	0	1		0	1, obsessive-compulsive disorder	Medtronic	Bilateral	GPi	1	0	0
11	Italian	c.1720+1G>C	Alterated splice site	0	23	8	19	11	LLs	1	0	0	0	1	1	0	1	0	1	1	G	0	0	0	0	0	0	0	7	25	0	not attempted	0	trihexyphenidil	0	0	Medtronic Activa RC	Bilateral	GPi	1	1, slight left facial nerve deficit	1
12	Italian	c.1813C>T	p.Arg605*	1	31	15	28	13	Larynx	1	1	1	1	1	1	1	0	1	0	1	G	0	0	0	1	0	1	0	9	26	1 (L-dopa 300 mg/die)	not attempted	0	trihexyphenidil 6mg/die, biperiden 12 mg/die	0	0	Medtronic Activa RC	Bilateral	GPi	1	0	1
13	Italian	c.2170_2171delAA	p.Lys724GlufsTer44	1	33	12	23	11	Jaw, larynx, tongue	1	1	1	0	1	1	0	1	0	1	1	G	0	0	0	0	0	0	0	12	49	0	not attempted	0	trihexyphenidil	1, myoclonus	0	Medtronic Activa RC	Bilateral	GPi	1	0	1
14	Italian	c.1204-2A>G	Alterated splice site	0	55	17	41	24	Left UL tremor	0	1	0	0	0	0	1	1	1	1	1	G	1	0	0	1	0	1	0	7	34	0	0	0	trihexyphenidil 4mg/die, baclofen 37,5mg/die	0	1,psychosis, bilateral hip dysplasia with bilateral hip orotesis, hepatitis C	Medtronic Soletra	Unilateral (right)	GPi	1	0	1
15	Italian	c.2140C>T	p.Gln714*	0	47	12	42	30	Larynx, tongue, jaw	1	1	1	1	1	1	1	1	1	0	1	G	0	0	0	0	0	0	0	10	47	0	1	1	tetrabenazine 75mg/die, clonazepam 0,5mg/die, gabapentin 400mg/die	0	0	Medtronic Activa SC	Bilateral	GPi	1	0	1
16	Italian	c.1939C>T	p.Arg647*	0	57	14	49	35	Larynx, UL tremor	1	1	0	0	0	0	1	1	1	0	1	G	0	0	0	0	1	0	0	19	52.5	not attempted	1	not attempted		1, myoclonus, freezing	0	Medtronic Activa SC, then Activa RC	Bilateral	GPi	1	0	1
17	Italian	c.1939C>T	p.Arg647*	1	54	13	41	28	Left UL	1	1	1	0	1	1	1	1	1	1	1	G	0	0	0	1	1	0	0	20	88	0	0	0	lorazepam 1,5mg/die, biperiden 4mg/die	0	1, uterine myoma	Medtronic Activa SC	Bilateral	GPi	1	0	1
18	Italian	c.1939C>T	p.Arg647*	1	76	40	68	28	Neck, trunk	1	1	0	0	0	0	1	1	0	1	1	G	0	0	0	0	0	0	0	23	56	not attempted	0	0	biperiden 4mg/die	0	1, diabetes mellitus type 2 , arterial hypertension, gallbladder stones, ischemic cardiomyopathy, hypertriglyceridemia	Medtronic Kinetra, then Activa PC	Bilateral	GPi	1	0	1
19	French	c.1094_1095dup	pTyr366; Serf*12	1	48	19	34	15	Right LL	1	1	1	0	0	1	1	1	1	1	1	G	1	0	1	1	0	1	0	17	75.5	0	1	0	trihexyphenidil, benzodiazepines, baclofen, venlafaxine	0	0	Medtronic Activa SC	Bilateral	GPi	1	0	0
20	French	c.1094_1095dup	pTyr366; Serf*12	0	29	11	19	8	Face then neck	1	1	1	0	0	1	1	1	1	1	1	G	0	0	1	1	1	1	0	6	39.5	0	0	0	trihexyphenidyl, bromazepan, carbamazepin	0	0	Medtronic Activa RC	Bilateral	GPi	1	0	1
21	Gernan		p.E96K + p.L705V	0	47	19	36	17	Head myoclonus	0	1	0	0	0	0	0	1	1	0	0	S	0	0	0	1	1	0	0	5	3	0	temporarily	1	propranolol, biperiden, clonazepam, phenytoine, levetiracetam	1, myoclonus of head and upper extremities	0	Synapse, Synaptix, Niel	Bilateral	GPi + VIM	0	0	NA
22	French	c.1438G	p.Gly480Ser	1	17	8	11	3	Left LL	0	1	0	0	0	0	1	0	1	1	1	G	1	0	0	0	0	0	0	6	37.5	0	1	not attempted		0	0	Medtronic Activa RC	Bilateral	GPi	1	0	1
23	German	c.244_259delinsGAGAGC	p.K82Efs*124	0	30	16	30	14	Right UL	1	1	1	1	1	1	1	1	1	1	1	G	0	0	0	0	0	0	0	29	48.5	0	1	1	clonazepam	1, myoclonus	0	Medtronic Kinetra	Bilateral	GPI	1	0	1
24	Dutch	c.1389C>G	p.(Tyr463*)	0	28	9	18	9	Left UL	0	1	1	0	1	0	1	1	1	0	0	G	1	0	0	1	1	1	0	NA	66,5	NA	1	0	trihexyphenidyl, clonazepam	0	0	Medtronic Activa PC	Bilateral	GPi	1	0	1
25	Dutch	c.455_462dup	p.Leu155Alafs*59	0	60	50	52	2	Neck	0	1	0	0	0	0	1	1	1	0	0	G	0	0	0	1	0	0	0	NA	23	NA	partial	partial	trihexyphenidyl, clonazepam	0	1, post-traumatic stress syndrome, asthma, hypertension, carpal tunnel syndrome bilaterally	Medtronic Activa PC	Bilateral	GPi	1	1, hematoma around IPG	0
26	Italian	c.290T>A	p.Leu97Gln	1	38	13	36	23	Neck, jaw, trunk	0	1	1	0	1	1	1	1	1	1	1	G	1	0	0	0	0	0	0	16	57	0	1	1	cannabis CBD+THC	0	0	Boston Vercise Cartesia Directed 2202 , IPG Boston Gevia	Bilateral	GPi	1	0	1
CBD - cannabidiol; DBS - deep brain stimulation; FU - follow-up; GPi - globus pallidus internus; IPG -implantable pulse generator; LLs - lower limbs; NA - not available; THC - tetrahydrocannabinol; TLIF - transforaminal lumbar interbody fusion; ULs - upper limbs; VIM - ventralis intermediate nucleus

## Sheet: Follow-up 1-3 months
	First follow-up 1-3 months post DBS (0-no; 1- yes)		Parameters of DBS at first FU			Distribution of dystonia at first FU (0-no; 1-yes)														Neuropsychiatric symptomps at first FU (0-no; 1-yes)					Dystonia evaluation at first FU
Patient no.	Device/hardware related complications	Stimulation related side effects	Voltage(V)/Current (mA)	Width(us)	Frequency(Hz)	Face	Neck	Larynx	Pharynx	Tongue	Jaw	Trunk	Right arm	Left arm	Right leg	Left leg	Fixed skeletal deformities	Spasticity	New dystonic symptoms occured after DBS (0-no; 1-stimulation related; 2-spontaneous disease progression)	Intelectual disability	Anxiety	Depression	Emotional lability	Epi seizures after DBS	Burke Fahn Marsden Disability Rating subscale	Burke Fahn Marsden Movement Rating subscale	Clinician Global Impression (CGI) - Global Improvement	Patient Global Impression (PGI) - Global Improvement
1	NA	NA	NA	NA	NA	NA	NA	NA	NA	NA	NA	NA	NA	NA	NA	NA	NA	NA	NA	NA	NA	NA	NA	NA	NA	NA	NA	NA
2	NA	NA	NA	NA	NA	NA	NA	NA	NA	NA	NA	NA	NA	NA	NA	NA	NA	NA	NA	NA	NA	NA	NA	NA	NA	NA	NA	NA
3	NA	NA	NA	NA	NA	NA	NA	NA	NA	NA	NA	NA	NA	NA	NA	NA	NA	NA	NA	NA	NA	NA	NA	NA	NA	NA	NA	NA
4	NA	NA	NA	NA	NA	NA	NA	NA	NA	NA	NA	NA	NA	NA	NA	NA	NA	NA	NA	NA	NA	NA	NA	NA	NA	NA	NA	NA
5	0	1, muscle cramping right body side, slow speach, dysarthria	Right: 3,0V Left: 3,0V	90	130	1	1	1	0	0	1	1	1	1	1	1	1	0	0	1	0	0	1	0	NA	NA	3	3
6	NA	NA	NA	NA	NA	NA	NA	NA	NA	NA	NA	NA	NA	NA	NA	NA	NA	NA	NA	NA	NA	NA	NA	NA	NA	NA	NA	NA
7	0	0	Right: 2,5V Left: 2,0V	120	130	0	1	0	0	0	0	1	0	0	0	0	0	0	0	0	0	0	0	0	3	12.5	2	3
8	1, 1month uncharged	0	Right: 3,0 mA Left: 3,0 mA	90	160	1	1	1	1	1	1	1	1	1	1	1	1	1	0	1	1	1	1	0	9	49	3	3
9	0	0	Right: 3,5mA Left: 2,3 mA	120	130	1	1	1	1	1	1	1	1	0	0	0	0	0	0	0	1	0	0	0	5	11.5	1	1
10	0	0	NA	NA	NA	NA	NA	NA	NA	NA	NA	NA	NA	NA	NA	NA	1	1	0	1	1	0	0	0	NA	NA	NA	NA
11	1, transient swelling aroung IPG	0	Right: 1,2 V Left: 1,2 V	90	130	1	0	0	0	1	1	0	1	0	1	1	0	0	0	0	0	0	0	0	NA	NA	4	4
12	0	0	Right: 2.0 mA Left: 2.0 mA	60	130	1	1	1	1	1	1	1	0	1	0	1	0	0	0	0	1	1	1	0	9	25	3	3
13	0	0	Right: 1.8 V Left: 1.8 V	90	130	1	1	1	0	1	1	0	1	0	1	1	0	0	0	0	0	0	0	0	12	47	4	4
14	0	0	Right: 3.2 V (UNILATERAL)	90	185	0	1	0	0	0	0	1	1	1	1	1	1	0	0	0	1	0	0	0	NA	NA	3	4
15	0	0	Right: 2.0 V Left: 2.0 V	60	130	1	1	1	1	1	1	1	1	1	0	0	0	0	0	0	0	0	0	0	8	32	2	2
16	0	0	Right 1: 2,0 V; Right 2: 1,8 V Left 1: 2,0 V; Left 2: 1,8 V	60	125	1	1	0	0	0	0	0	1	1	0	1	0	0	0	0	0	1	0	0	NA	NA	3	3
17	0	0	NA	NA	NA	NA	NA	NA	NA	NA	NA	NA	NA	NA	NA	NA	NA	NA	NA	NA	NA	NA	NA	NA	NA	NA	2	2
18	0	0, development of depression independent from stimulation itself	Right: 2,0 V Left: 2.0 V	60	130	1	1	0	0	0	0	1	1	0	1	1	0	0	0	0	0	1	1	0	5	17	4	4
19	0	1, possible hypophonia	Right: 2,0V Left: 1,6V	450	130	1	1	1	0	0	1	1	1	1	1	1	1	0	0	1	0	1	1	0	NA	NA	3	3
20	0	0	Right: 1,4 V Left: 1,4V	450	130	1	0	1	0	0	0	1	1	0	1	1	0	0	0	1	1	0	1	0	NA	NA	2	2
21	0	0	Right VIM: 2.2 mA Left VIM: 2.2 mA	60	130	0	1	0	0	0	0	0	0	0	0	0	0	0	0	0	1	1	0	0	2	1.5	1	1
22	0	1, weird sensations in the mouth and tounge	Right: 1.2V Left: 1.2V	120	130	0	1	0	0	0	0	1	0	1	1	1	1	0	0	0	0	0	0	0	NA	NA	3	3
23	NA	NA	NA	NA	NA	NA	NA	NA	NA	NA	NA	NA	NA	NA	NA	NA	NA	NA	NA	NA	NA	NA	NA	NA	NA	NA	NA	NA
24	0	0	Right: 2,5V Left: 2,5V	90	130	0	1	1	0	1	0	1	1	1	0	0	1	0	0	0	1	1	0	0	NA	NA	NA	NA
25	0	0	Right: 2,5V Left: 2,5V	90	135	0	1	0	0	0	0	1	0	0	0	0	0	0	2	0	1	0	0	0	NA	NA	NA	NA
26	0	0	Right: 2.5 mA Left: 2.5 mA	60	112	0	1	1	1	1	1	1	1	1	1	1	1	0	0	0	0	0	0	0	NA	NA	4	4
DBS - deep brain stimulation; FU - follow-up; IPG -implantable pulse generator; NA - not available; VIM - ventralis intermediate nucleus
Clinician and Patient Global Impression (CGI and PGI) rating: 1 - very much improved; 2 - much improved; 3 - minimally improved; 4 - no change; 5 - minimally worse; 6 - much worse; 7 - very much worse
IMPORTANT NOTE: Patient 7 had follow-up 1 week post DBS.

## Sheet: Follow-up 6 months
	6 months follow-up post DBS (0-no; 1- yes)		Parameters of DBS at 6 months FU			Distribution of dystonia at 6 months FU (0-no; 1-yes)														Neuropsychiatric symptomps at 6 months FU (0-no; 1-yes)					Dystonia evaluation at 6 months FU
Patient no.	Device/hardware related complications	Stimulation related side effects	Voltage(V)/ Current (mA)	Width(us)	Frequency(Hz)	Face	Neck	Larynx	Pharynx	Tongue	Jaw	Trunk	Right arm	Left arm	Right leg	Left leg	Fixed skeletal deformities	Spasticity	New dystonic symptoms occured after DBS (0-no; 1-stimulation related; 2-spontaneous disease progression)	Intelectual disability	Anxiety	Depression	Emotional lability	Epi seizures after DBS	Burke Fahn Marsden Disability Rating subscale	Burke Fahn Marsden Movement Rating subscale	Clinician Global Impression (CGI) - Global Improvement	Patient Global Impression (PGI) - Global Improvement
1	NA	NA	NA	NA	NA	NA	NA	NA	NA	NA	NA	NA	NA	NA	NA	NA	NA	NA	NA	NA	NA	NA	NA	NA	NA	NA	NA	NA
2	NA	NA	NA	NA	NA	NA	NA	NA	NA	NA	NA	NA	NA	NA	NA	NA	NA	NA	NA	NA	NA	NA	NA	NA	NA	NA	NA	NA
3	NA	NA	NA	NA	NA	NA	NA	NA	NA	NA	NA	NA	NA	NA	NA	NA	NA	NA	NA	NA	NA	NA	NA	NA	NA	NA	NA	NA
4	NA	NA	NA	NA	NA	NA	NA	NA	NA	NA	NA	NA	NA	NA	NA	NA	NA	NA	NA	NA	NA	NA	NA	NA	NA	NA	NA	NA
5	0	1, worsening of abnormal gait	Right: 4V Left: 4V	90	130	1	1	1	1	1	1	1	1	1	1	1	1	0	dysarthria, fine finger movements	1	0	0	1	0	NA	NA	2	3
6	0	0	Right: 5,7 mA Left: 4,2 mA	60	130	0	1	0	0	0	0	0	0	0	0	0	0	0	0	0	0	0	0	0	2	6	1	1
7	0	1, articulation and piano play worsened	Right: 4,0/3,5 Left: 4,1 /2,9	120	130	0	1	0	0	0	0	1	0	0	0	0	0	0	0	0	0	0	0	0	NA	NA	1	1
8	NA	NA	NA	NA	NA	NA	NA	NA	NA	NA	NA	NA	NA	NA	NA	NA	NA	NA	NA	NA	NA	NA	NA	NA	NA	NA	NA	NA
9	0	0	Right: 3,4mA Left: 3,9mA	120	130	0	0	1	0	1	1	1	1	0	0	0	0	0	0	NA	NA	NA	1	NA	NA	NA	1	1
10	0	0	NA	NA	NA	1	1	1	0	0	1	1	1	1	1	1	1	1	0	1	1	0	0	1	NA	NA	4	4
11	0	1, right facial pulling	Right: 2,3 V Left: 2,3 V	90 60	130	1	0	0	0	1	1	0	1	0	1	1	0	0	0	0	0	0	0	0	NA	NA	3	3
12	0	1, right foot contraction and pain	Right: 2.0 mA Left: 2.0 mA	90	130	1	1	1	1	1	1	0	0	1	0	1	0	0	0	0	1	1	1	0	9	24	3	3
13	0	0	Right: 1.8 V Left: 1.8 V	90	130	NA	NA	NA	NA	NA	NA	NA	NA	NA	NA	NA	0	0	0	0	0	0	0	0	NA	NA	3	3
14	NA	NA	NA	NA	NA	NA	NA	NA	NA	NA	NA	NA	NA	NA	NA	NA	NA	NA	NA	NA	NA	NA	NA	NA	NA	NA	NA	NA
15	0	0	Right: 2.45 V Left 2.0 V	60	130	1	1	1	1	1	1	1	1	1	0	0	0	0	0	0	0	0	0	0	7	26.5	2	2
16	0	0	Right: 1=2,45 V; 2=1,80V; Left: 1 =2,1 V; 2 =1,9 V	60	125	1	1	0	0	0	0	0	1	0	0	1	0	0	0	0	0	1	0	0	4	25.5	3	3
17	NA	NA	NA	NA	NA	NA	NA	NA	NA	NA	NA	NA	NA	NA	NA	NA	NA	NA	NA	NA	NA	NA	NA	NA	NA	NA	NA	NA
18	0	0	Right: 2,0 V Left: 2.0 V	60	130	1	1	0	0	0	0	1	1	0	1	1	0	0	0	0	0	0	0	0	7	22	4	4
19	0	1, hypophonia	Right: 2,0V Left: 1,6V	450	130	1	1	1	0	0	1	1	1	1	1	1	1	0	0	1	0	0	1	0	12	56.5	2	2
20	0	0	Right: 1,4V Left: 1,4V	450	130	1	0	1	0	0	0	1	1	0	0	0	0	0	0	1	1	0	1	0	NA	NA	2	2
21	NA	NA	NA	NA	NA	NA	NA	NA	NA	NA	NA	NA	NA	NA	NA	NA	NA	NA	NA	NA	NA	NA	NA	NA	NA	NA	NA	NA
22	NA	NA	NA	NA	NA	NA	NA	NA	NA	NA	NA	NA	NA	NA	NA	NA	NA	NA	NA	NA	NA	NA	NA	NA	NA	NA	NA	NA
23	0	0	Right: 4,5V Left: 4,5V	120	130	1	1	1	1	1	1	1	1	1	0	0	0	0	0	0	0	0	0	0	NA	NA	1	1
24	NA	NA	NA	NA	NA	NA	NA	NA	NA	NA	NA	NA	NA	NA	NA	NA	NA	NA	NA	NA	NA	NA	NA	NA	NA	NA	NA	NA
25	0	0	Right: 4V Left: 4V	90	135	0	1	0	0	0	0	1	0	1	0	0	0	0	2	0	1	0	0	0	NA	NA	NA	NA
26	1, right extension infection- surgical local clearance	0	Right: 2.5 mA Left: 2.5 mA	60	112	0	1	1	0	1	1	1	1	1	1	1	1	0	0	0	0	0	0	0	NA	NA	3	3
DBS - deep brain stimulation; FU - follow-up; NA - not available
Clinician and Patient Global Impression (CGI and PGI) rating: 1 - very much improved; 2 - much improved; 3 - minimally improved; 4 - no change; 5 - minimally worse; 6 - much worse; 7 - very much worse

## Sheet: Follow-up 12 months
	12 months follow-up post DBS (0-no; 1- yes)		Parameters of DBS at 12 months FU			Distribution of dystonia at 12 months FU (0-no; 1-yes)														Neuropsychiatric symptomps at 12 months FU (0-no; 1-yes)					Dystonia evaluation at 12 months FU
Patient no.	Device/hardware related complications	Stimulation related side effects	Voltage(V)/Current (mA)	Width(us)	Frequency(Hz)	Face	Neck	Larynx	Pharynx	Tongue	Jaw	Trunk	Right arm	Left arm	Right leg	Left leg	Fixed skeletal deformities	Spasticity	New dystonic symptoms occured after DBS (0-no; 1-stimulation related; 2-spontaneous disease progression)	Intelectual disability	Anxiety	Depression	Emotional lability	Epi seizures after DBS	Burke Fahn Marsden Disability Rating subscale	Burke Fahn Marsden Movement Rating subscale	Clinician Global Impression (CGI) - Global Improvement	Patient Global Impression (PGI) - Global Improvement
1	NA	NA	NA	NA	NA	NA	NA	NA	NA	NA	NA	NA	NA	NA	NA	NA	NA	NA	NA	NA	NA	NA	NA	NA	NA	NA	NA	NA
2	NA	NA	NA	NA	NA	NA	NA	NA	NA	NA	NA	NA	NA	NA	NA	NA	NA	NA	NA	NA	NA	NA	NA	NA	NA	NA	NA	NA
3	NA	NA	NA	NA	NA	NA	NA	NA	NA	NA	NA	NA	NA	NA	NA	NA	NA	NA	NA	NA	NA	NA	NA	NA	NA	NA	NA	NA
4	NA	NA	NA	NA	NA	NA	NA	NA	NA	NA	NA	NA	NA	NA	NA	NA	NA	NA	NA	NA	NA	NA	NA	NA	NA	NA	NA	NA
5	NA	1, dysarthria, gait disability	Right: 2.0V Left: 2.0V	60	130	1	1	1	0	0	1	1	1	1	1	1	1	0	1	1	0	0	1	0	NA	NA	6*	6*
6	0	0	Right: 5,7mA Left: 4,2mA	60	104	0	0	0	0	0	0	0	0	0	0	0	0	0	0	0	0	0	0	0	1	1	1	1
7	0	0	Right: 4,1/3,2V Left: 4,1/2,9V	120	130	0	1	0	0	0	0	1	0	0	0	0	0	0	0	0	1	0	0	0	1	6	1	1
8	NA	NA	NA	NA	NA	NA	NA	NA	NA	NA	NA	NA	NA	NA	NA	NA	NA	NA	NA	NA	NA	NA	NA	NA	NA	NA	NA	NA
9	0	0	Right: 3,4mA Left: 3,9mA	120	130	0	0	1	0	1	1	1	1	0	0	0	0	0	0	0	1	0	0	0	2	6	1	1
10	0	0	Right: 3.5V Left: 3,5V	60	120	1	1	1	1	1	1	1	1	1	1	1	1	1	0	1	1	0	0	0	22	80.5	6	6
11	0	0	Right: 2,3V Left: 2,3V	90 60	130	1	0	0	0	1	1	0	1	0	0	1	0	0	0	0	0	0	0	0	5	19	3	3
12	0	0	Right: 4.5mA Left: 2.5mA	120 90	130	1	1	1	1	1	1	0	0	0	0	1	0	0	0	0	1	1	1	0	8	22	3	3
13	0	0	Right: 1.8V Left: 1.8V	90	130	1	0	1	0	1	1	0	1	1	1	0	0	0	0	0	0	0	0	0	8	13.5	2	3
14	NA	NA	NA	NA	NA	NA	NA	NA	NA	NA	NA	NA	NA	NA	NA	NA	NA	NA	NA	NA	NA	NA	NA	NA	NA	NA	NA	NA
15	0	0	Right: 1.6V Left 1: 1.1V; Left 2: 1,8V	60	125 130	1	1	1	1	1	1	1	1	1	0	0	0	0	0	0	0	0	0	0	7	15.5	2	2
16	0	0	Right 1: 2,55V; Right 2: 2,10V Left 1: 2,0V; Left 2: 2,2V	60	125	1	1	0	0	0	0	0	1	0	0	1	0	0	0	0	0	1	0	0	6	26.5	3	3
17	0	0	Right: 2,1V Left: 1,6 V	60	130	1	1	1	0	1	1	1	1	1	1	1	0	0	0	0	1	0	0	0	6	15.5	2	2
18	0	0	Right: 2,3V Left: 2.4V	60	135	1	1	0	0	0	0	1	1	0	1	1	0	0	0	0	0	0	0	0	13	20.5	2	2
19	0	1, hypophonia	Right: 2,0V Left: 1,6V	450	130	1	1	1	0	0	0	1	1	1	1	1	1	0	0	1	1	1	1	0	10	51	2	2
20	0	0	Right: 1,4V Left: 1,4V	450	130	1	0	1	0	0	0	0	1	1	0	0	0	0	0	1	1	0	1	0	2	9	1	1
21	NA	NA	NA	NA	NA	NA	NA	NA	NA	NA	NA	NA	NA	NA	NA	NA	NA	NA	NA	NA	NA	NA	NA	NA	NA	NA	NA	NA
22	0	0	Right: 1,3V INTERLEAVING Left: L9-0,9V; L10-1,10V	120	120	0	1	0	0	0	0	1	0	1	1	1	1	0	0	0	0	0	0	0	6	37.5	3	3
23	NA	NA	NA	NA	NA	NA	NA	NA	NA	NA	NA	NA	NA	NA	NA	NA	NA	NA	NA	NA	NA	NA	NA	NA	NA	NA	NA	NA
24	1, high impedances on not active contact point	0	Right: 4.5V Left: 5.5V	90	130	0	1	1	0	1	0	1	1	1	0	0	1	0	0	0	1	1	1	0	NA	NA	NA	NA
25	NA	NA	Right: 3,8V Left: 3,8V	90	135	0	1	0	0	0	0	1	0	0	0	0	0	0	0	0	1	0	0	0	NA	14	NA	NA
26	0	0	Right: 3.0 mA Left: 2.9 mA	60	112	0	1	1	0	0	1	1	1	1	1	1	1	0	0	0	0	0	0	0	13	30	2	2
DBS - deep brain stimulation; FU - follow-up; NA - not available
Clinician and Patient Global Impression (CGI and PGI) rating: 1 - very much improved; 2 - much improved; 3 - minimally improved; 4 - no change; 5 - minimally worse; 6 - much worse; 7 - very much worse
IMPORTANT NOTES: Patient 5 had FU 8 months post DBS, Patient 7 had FU 18 months post DBS and Patient 25 had FU 21 months post DBS. Patient 8 underwent DBS extraction 11 months after implantation due to subjective ineffectiveness.

## Sheet: Last follow-up
	Last FU post DBS (0-no; 1- yes)			Parameters of DBS at last FU			Distribution of dystonia at last FU (0-no; 1-yes)														Neuropsychiatric symptomps at last FU (0-no; 1-yes)					Dystonia evaluation at last FU
Patient no.	Duration since DBS implantation (months)	Device/hardware related complications	Stimulation related side effects	Voltage(V)/Current (mA)	Width(us)	Frequency(Hz)	Face	Neck	Larynx	Pharynx	Tongue	Jaw	Trunk	Right arm	Left arm	Right leg	Left leg	Fixed skeletal deformities	Spasticity	New dystonic symptoms occured after DBS (0-no; 1-stimulation related; 2-spontaneous disease progression)	Intelectual disability	Anxiety	Depression	Emotional lability	Epi seizures after DBS	Burke Fahn Marsden Disability Rating subscale	Burke Fahn Marsden Movement Rating subscale	Clinician Global Impression (CGI) - Global Improvement	Patient Global Impression (PGI) - Global Improvement
1	156	0	0	4.1V; 9(-); 3 V; 8(-) 2.6V; 0(-); 4.1V; 1(-)	60	125	0	1	0	0	0	0	0	0	0	0	0	0	0	0	0	0	0	0	0	0	4	1	NA
2	84	0	0	Right: 2,5V; deepest contact Left: 3V; deepest contact	60	130	0	1	1	0	0	0	0	1	0	0	0	0	0	0	0	0	0	0	0	5	14	2	NA
3	204	0	0	4.2 V; 6(+), 5(-), 4(-) and 4.2 V; 2(+), 1(-), 0(-);	90	130	1	1	1	1	0	0	1	1	1	1	1	0	0	2	0	1	1	1	0	10	28.5	4	NA
4	156	0	0	Right: 3.7 V; second deepest contact Left: 3.7 V; second deepest contact	90	130	1	1	0	0	0	0	0	0	0	0	0	0	0	0	0	0	0	0	0	1	10	2	NA
5	144	0	0	Rigt: 3,0V; 4(-), G(+) Left 1: 3,5V;0(-), G(+); Left 2: 3,0V: 1(-)G+	60	125	1	1	1	0	1	1	1	1	1	1	1	1	0	0	1	0	0	1	0	NA	97	5	5
6	36	0	0	Right: 5,7 mA; 9(-)(50%), 10(-)(18%), 11(-)(16%), 12 (-)(16%), case(+) Left: 4,2 mA; 1(-)(50%), 2 (-)(18%), 3(-)(16%), 4(-) (16%), case(+)	60	104	0	0	0	0	0	0	0	0	0	0	0	0	0	0	0	0	0	0	0	1	1	1	1
7	72	0	0	Right: 4,1mA; 8(-), case(+); 3,2 mA; 9(-), case(+) Left: 3,7mA; 1(-), 3(+); 3,7mA; 0(-), 1(+)	120	125	0	0	0	1	0	0	0	0	1	0	0	0	0	2	1	0	0	0	0	1	2	1	1
8	2	0	1, spasticity	Right: 3,0 mA; 8(-), case(+); Left: 3,0 mA; 0(-), case(+)	90	160	1	1	1	1	1	1	1	1	1	1	1	1	1	0	1	1	1	1	0	9	49	3	3
9	12	0	0	Right: 3,4mA; 10,11,12(-), case(+); Left: 3,9mA; 2,3,4(-), case(+), 210°	120	130	0	0	1	0	1	1	1	1	0	0	0	0	0	0	0	1	0	0	0	2	6	1	1
10	216	0	0	Right: 3,5 V; 1(-)2(-); Left: 3,5 V; 1(-)2(-)	60	130	1	1	1	0	0	1	1	1	1	1	1	1	1	2	1	1	1	0	0	22	92	6	6
11	48	0	0	Right 1= 2,25 V; 8(-), case (+); Right 2= 2,55 V; 9(-)10(-), case (+); Left 1= 2,25 V; 0(-), case (+); Left 2= 2,65 V; 1(-)2(-), case(+)	90	60	1	0	0	0	1	1	0	0	1	1	1	0	0	0	0	0	0	0	0	10	34	6	5
12	37	0	0	Right: 5.0 mA; 1(-), case(+); Left: 1.6 mA; 9(-), case(+)	150 90	130	1	1	1	1	1	1	0	0	0	0	1	0	0	0	0	1	1	1	0	6	21	2	2
13	131	0	0	Right: 3.3 V; 1(-), case(+); Left 3.6 V; 9(-), case(+)	90	125	1	1	1	0	1	1	1	1	1	0	0	0	0	2	0	0	0	0	0	2	13.5	2	2
14	90	0	0	Right: 3.0 V; c (+) 1,2,3 (-) (UNILATERAL)	120	170	0	1	0	1	0	0	1	1	1	1	1	1	0	2	0	1	1	0	0	8	23	5	6
15	60	0	0	Right: 2.0 V; 1(-), case(+); Left 1: 1.3 V; 1(-), case(+); Left 2: 1,8 V, 2(-), case (+)	60	115	1	1	1	1	1	1	1	1	1	0	0	0	0	0	0	0	0	0	0	6	17.5	2	2
16	102	0	0	Right: 3,5 V; 1(-)2(-), case(+); Left: 3,5 V; 0(-)1(-), case(+)	120	130	1	1	0	0	0	0	0	1	0	0	1	0	0	0	0	0	1	0	0	7	18	3	3
17	155	0	0	Right: 2,2 V; 1(-)2(-), case(+); Left: 2,4 V; 1(-), case(+)	60	130	0	1	1	0	0	0	1	1	1	0	1	0	0	0	0	1	1	0	0	6	32.5	2	2
18	101	0	1, parkinsonism, freezing of gait	Right: 3,0 V; 5(-), case(+); Left: 2.6 V; 0(-)1(-), case(+)	90 60	130	1	1	0	0	0	0	1	1	0	1	1	0	0	0	0	0	0	0	0	15	22.5	2	2
19	168	0	1, hypophonia	Right: 2,0V; 1(-)2(-) Left: 1,6V; 1(-)2(-)	450	130	1	1	0	0	0	1	1	1	1	1	1	1	0	1	1	1	1	0	NA	10	51	2	2
20	120	0	0	Right: 1,4 V; 1(-)2(-) Left: 1,4V; 1(-)2(-)	450	130	0	1	0	0	0	0	1	1	0	1	1	0	0	1	1	0	1	0	NA	2	9	1	1
21	134	0	0	VIM right: 1,6mA; GPi: 2.0 mA VIM left: 3,2mA; GPi: 2.0 mA	GPi: 90 VIM: 60	GPi: 116 VIM: 174	0	1	0	0	0	0	0	0	0	0	0	0	0	0	0	1	1	0	0	2	1.5	1	1
22	62	0	0	Right: 4,5V; 1(-) INTERLEAVING Left: 1V; 9(-); 1,2V; 10(-)	60	120	0	1	0	0	0	0	1	1	1	1	1	1	0	0	0	0	0	0	0	5	31	3	3
23	144	0	0	Right: 3,6mA Left: 1,5mA	120	130	0	1	1	1	1	1	0	1	0	0	0	0	0	0	0	0	0	0	0	6	23	2	2
24	108	0	0	Right: 3,5V single monopolar Left: 1,8/1,0V double monopolar	120	130	0	1	1	0	1	0	1	1	1	1	1	1	0	2	0	1	1	1	0	NA	68,5	NA	NA
25	94	0	0	Right: 3,2/3,1V INTERLEAVING Left: 3.3/3.2V INTERLEAVING	60	125	0	1	0	0	0	0	1	0	1	0	0	0	0	2	0	1	0	0	0	NA	14	NA	NA
26	28	0	0	Right: 3.1 mA; 6(-)7(-)8(-) Left: 3.1 mA; 3(-)4(-)6(-)	90	116	0	1	1	0	0	1	1	1	1	1	1	1	0	0	0	0	0	0	0	13	31	2	2
DBS - deep brain stimulation; FU - follow-up; GPi - globus pallidus internus; IPG -implantable pulse generator;MCI-mild cognitive impairment; NA - not available; VIM - ventralis intermediate nucleus
Clinician and Patient Global Impression (CGI and PGI) rating: 1 - very much improved; 2 - much improved; 3 - minimally improved; 4 - no change; 5 - minimally worse; 6 - much worse; 7 - very much worse
IMPORTANT NOTES: Patients 8 and 9 had last FU at 12 months or less (doubled data). Patient 14 had IPG in end of service .

## Sheet: BFMDRS 
	Baseline BFMDRS		Follow-up 1-3 months BFMDRS		Follow-up 6 months BFMDRS		Follow-up 12 months BFMDRS		Last follow-up BFMDRS			Improvement at 1-3 months FU (%)		Improvement at 6 months FU (%)		Improvement at 12 months FU (%)		Improvement at last FU (%)
Patient no.	Disability	Motor	Disability	Motor	Disability	Motor	Disability	Motor	Disability	Motor	Duration since DBS implantation (months)	Disability	Motor	Disability	Motor	Disability	Motor	Disability	Motor
1	8	49	NA	NA	NA	NA	NA	NA	0	4	156	NA	NA	NA	NA	NA	NA	100	91.8367
2	4	21	NA	NA	NA	NA	NA	NA	5	14	84	NA	NA	NA	NA	NA	NA	-25	33.3333
3	7	63	NA	NA	NA	NA	NA	NA	10	28.5	204	NA	NA	NA	NA	NA	NA	-42.8571	54.7619
4	1	16	NA	NA	NA	NA	NA	NA	1	10	156	NA	NA	NA	NA	NA	NA	0	37.5
5	15	89	NA	NA	NA	NA	NA	NA	NA	97	144	NA	NA	NA	NA	NA	NA	NA	-8.98876
6	2	14	NA	NA	2	6	1	1	1	1	36	NA	NA	0	57.1429	50	92.8571	50	92.8571
7	7	24	3	12.5	NA	NA	1	6	1	2	72	57.1429	47.9167	NA	NA	85.7143	75	85.7143	91.6667
8	11	57	9	49	NA	NA	NA	NA	9	49	2	18.1818	14.0351	NA	NA	NA	NA	18.1818	14.0351
9	10	24.5	5	11.5	NA	NA	2	6	2	6	12	50	53.0612	NA	NA	80	75.5102	80	75.5102
10	19	60.5	NA	NA	NA	NA	22	80.5	22	92	216	NA	NA	NA	NA	-15.7895	-33.0579	-15.7895	-52.0661
11	7	25	NA	NA	NA	NA	5	19	10	34	48	NA	NA	NA	NA	28.5714	24	-42.8571	-36
12	9	26	9	25	9	24	8	22	6	21	37	0	3.84615	0	7.69231	11.1111	15.3846	33.3333	19.2308
13	12	49	12	47	NA	NA	8	13.5	2	13.5	131	0	4.08163	NA	NA	33.3333	72.449	83.3333	72.449
14	7	34	NA	NA	NA	NA	NA	NA	8	23	90	NA	NA	NA	NA	NA	NA	-14.2857	32.3529
15	10	47	8	32	7	26.5	7	15.5	6	17.5	60	20	31.9149	30	43.617	30	67.0213	40	62.766
16	19	52.5	NA	NA	4	25.5	6	26.5	7	18	102	NA	NA	78.9474	51.4286	68.4211	49.5238	63.1579	65.7143
17	20	88	NA	NA	NA	NA	6	15.5	6	32.5	155	NA	NA	NA	NA	70	82.3864	70	63.0682
18	23	56	5	17	7	22	13	20.5	15	22.5	101	78.2609	69.6429	69.5652	60.7143	43.4783	63.3929	34.7826	59.8214
19	17	75.5	NA	NA	12	56.5	10	51	10	51	168	NA	NA	29.4118	25.1656	41.1765	32.4503	41.1765	32.4503
20	6	39.5	NA	NA	NA	NA	2	9	2	9	120	NA	NA	NA	NA	66.6667	77.2152	66.6667	77.2152
21	5	3	2	1.5	NA	NA	NA	NA	2	1.5	134	60	50	NA	NA	NA	NA	60	50
22	6	37.5	NA	NA	NA	NA	6	37.5	5	31	62	NA	NA	NA	NA	0	0	16.6667	17.3333
23	29	48.5	NA	NA	NA	NA	NA	NA	6	23	144	NA	NA	NA	NA	NA	NA	79.3103	52.5773
24	NA	66.5	NA	NA	NA	NA	NA	NA	NA	68.5	108	NA	NA	NA	NA	NA	NA	NA	-3.00752
25	NA	23	NA	NA	NA	NA	NA	14	NA	14	94	NA	NA	NA	NA	NA	39.1304	NA	39.1304
26	16	57	NA	NA	NA	NA	13	30	13	31	28	NA	NA	NA	NA	18.75	47.3684	18.75	45.614
Mean, SD x baseline	11.25±7.07	44.08±22.53	6.63±3.42; p=0.027	24.44±17.16; p=0.012	6,83±3,54 p=0.068	26.75±16.42; p=0.028	7,33±5,58 p=0.003	22.97±19.88; p=0.003	6,48±5,31 p=0.002	27.48±25.56; p=0.001	102.46±57.28	35.45±29.68	34.31±24.76	34.65±33.56	40.96±20.62	40.76±29.87	48.79±34.21	34.79±42.59	41.58±37.25
BFMDRS - Burke Fahn Marsden Dystonia Rating scale; DBS - deep brain stimulation; FU - follow-up; NA - not available
Improvement calculated as ((baseline- FU)/baseline score )*100%
IMPORTANT NOTES: Patients 8 and 9 have last FU at 12 months or less (doubled data). Patient 5 had BFMDRS-M 79 at 36months FU. Patient 24 has been better at 36months FU, particularly the dystonia of the neck, but do not have BFMDRS score.
